# Supplementary material for: Valorisation Potential of Invasive Acacia dealbata, A. longifolia and A. melanoxylon from Land Clearings
Source: Molecules. 2022 Oct 18;27(20):7006. doi: 10.3390/molecules27207006 (PMC9610895; doi:10.3390/molecules27207006)
Supplement: Supplementary file 1 [file molecules-27-07006-s001.zip]

Archive with 1 entries (1 files):
- molecules-1951819-supplementary.pdf
